# Supplementary material for: Brachymyrmex species with tumuliform metathoracic spiracles: description of three new species and discussion of dimorphism in the genus (Hymenoptera, Formicidae)
Source: Zookeys. 2014 Jan 17;(371):13–33. doi: 10.3897/zookeys.371.6568 (PMC3909797; doi:10.3897/zookeys.371.6568)
Supplement: XML Treatment for Brachymyrmex micromegas [file zookeys.371.6568-treatment1.xml]

<!DOCTYPE tp:taxon-treatment
  PUBLIC "-//TaxonX//DTD Taxonomic Treatment Publishing DTD v0 20100105//EN" "tax-treatment-NSO.dtd">
<tp:taxon-treatment xmlns:tp="http://www.plazi.org/taxpub"><tp:treatment-meta><mixed-citation publication-type="journal"><person-group><name><surname>Ortiz</surname><given-names>Claudia M.</given-names></name><name><surname>Fernández</surname><given-names>Fernando</given-names></name></person-group><article-title><italic>Brachymyrmex</italic> species with tumuliform metathoracic spiracles: description of three new species and discussion of dimorphism in the genus (Hymenoptera, Formicidae)</article-title><source>Zookeys</source><day>17</day><month>1</month><year>2014</year><volume>2014</volume><issue>371</issue><fpage>13</fpage><lpage>33</lpage><pub-id pub-id-type="doi">10.3897/zookeys.371.6568</pub-id></mixed-citation></tp:treatment-meta><tp:nomenclature><tp:taxon-name>
                            <tp:taxon-name-part taxon-name-part-type="genus">Brachymyrmex</tp:taxon-name-part>
                            <tp:taxon-name-part taxon-name-part-type="species">micromegas</tp:taxon-name-part>
                            <object-id xmlns:xlink="http://www.w3.org/1999/xlink" xlink:type="simple">http://species-id.net/wiki/Brachymyrmex_micromegas</object-id>
                        </tp:taxon-name><tp:taxon-authority>Emery</tp:taxon-authority><xref ref-type="fig" rid="F1">Figs 1–6</xref><xref ref-type="fig" rid="F6">,28</xref><tp:nomenclature-citation-list><tp:nomenclature-citation><tp:taxon-name>Brachymyrmex (Bryscha) micromegas</tp:taxon-name><comment> Emery, in <xref ref-type="bibr" rid="B24">Santschi 1923</xref>: 675, figs 30, 32 (w) BRAZIL (MCSN, MZSP) [examined].</comment></tp:nomenclature-citation></tp:nomenclature-citation-list></tp:nomenclature><tp:treatment-sec sec-type="Lectotype"><title>Lectotype</title><p><bold>(here designated).</bold> 1 minor worker, <bold>Brazil</bold>, São Paulo, Ipiranga (MCSN) [USNM ENT 00757222]. <bold><!--PageBreak--><italic>Paralectotypes</italic>.</bold> 4 major workers, 1 minor worker, <bold>Brazil</bold>, São Paulo, São Paulo city, Ipiranga (MCSN) [USNM ENT 00757222], (MZSP) [USNM ENT 00757824 – 00757827].</p></tp:treatment-sec><tp:treatment-sec sec-type="Additional material examined"><title>Additional material examined.</title><p>1 minor worker, <bold>Brazil</bold>, São Paulo, Agudos, 05 Nov 1967, col. W. Kempf (MZSP) [USNM ENT 00757830]; 1 minor worker, <bold>Brazil</bold>, São Paulo, Anhembi, Faz B. Rico, 14 Feb 1969, cols. W. Kempf, J.C. Magalhães, L.T.F.M. Kulman (MZSP) [USNM ENT 00757834].</p><!--PageBreak--></tp:treatment-sec><tp:treatment-sec sec-type="Diagnosis"><title>Diagnosis.</title><p>This species can be differentiated from most other <italic><tp:taxon-name>Brachymyrmex</tp:taxon-name></italic> species by the following: presence of tumuliform metathoracic spiracles; worker caste dimorphic; toruli touching the posterior clypeal margin, but never surpassing it (best observed in anterodorsal oblique view); and clypeus with a row of long thick hairs near the anterior margin (see <xref ref-type="fig" rid="F3">Fig. 15</xref>). These traits are shared with <italic><tp:taxon-name>Brachymyrmex pilipes</tp:taxon-name></italic>, but <italic><tp:taxon-name>Brachymyrmex micromegas</tp:taxon-name></italic> differs from <italic><tp:taxon-name>Brachymyrmex pilipes</tp:taxon-name></italic> by smooth and shiny body, with very fine longitudinal striations restricted to the metapleura; the body color is usually light brown (<xref ref-type="fig" rid="F1">Fig. 1</xref>).</p><fig id="F1" position="float" orientation="portrait"><label>Figure 1–6.</label><caption><p><italic><tp:taxon-name>Brachymyrmex micromegas</tp:taxon-name></italic> Emery (Lectotype) <bold>1</bold> Major worker, head in full-face view <bold>2</bold> Major worker, body in lateral view <bold>3</bold> Major worker, body in dorsal view <bold>4</bold> Minor worker, head in full-face view <bold>5</bold> Minor worker, body in lateral view <bold>6</bold> Minor worker in dorsal view.</p></caption><graphic xmlns:xlink="http://www.w3.org/1999/xlink" xlink:href="ZooKeys-371-013-g001.jpg" position="float" orientation="portrait" xlink:type="simple"/></fig></tp:treatment-sec><tp:treatment-sec sec-type="Description"><title>Description</title><p><bold>Minor worker.</bold> <italic>Lectotype measurements</italic> (mm) (n=1) HL<sub>1</sub> 0.78; HL<sub>2</sub> 0.49; HL<sub>3</sub> 0.29; HW 0.70; SL 0.72; EL 0.21; WL 0.98; PnL 0.29; PnW 0.53; ML 0.23; MW 0.53; <italic>Indices</italic> CI 90; SI<sub>1</sub> 102.77; SI<sub>2</sub> 148; OI 30.55.</p><p><italic>Paralectotype measurements</italic> (mm) HL<sub>1</sub> 0.78; HL<sub>2</sub> 0.49; HL<sub>3</sub> 0.29; HW 0.70; SL 0.72; EL 0.21; WL 0.98; PnL 0.29; PnW 0.53; ML 0.23; MW 0.53; <italic>Indices</italic> CI 90; SI<sub>1</sub> 102.77; SI<sub>2</sub> 148; OI 30.55.</p><p><italic>Additional material examined measurements</italic> (mm) (n=2) HL<sub>1</sub> 0.83 – 0.94; HL<sub>2</sub> 0.25 – 0.33; HW 0.77 – 0.86; SL 0.74 – 0.80; EL 0.16 – 0.19; WL 1.0 – 1.10; PnL 0.29 – 0.33; PnW 0.53 – 0.59; ML 0.23 – 0.27; MW 0.25 – 0.33; <italic>Indices</italic> CI 92 – 94; SI<sub>1</sub> 92 – 97; SI<sub>2</sub> 71 – 76; OI 21 – 22.</p><p><bold>Description.</bold> Head longer than wide, sub-rectangular. Posterior cephalic border slightly concave. Clypeus large, with rounded anterior margin. Toruli touching the posterior clypeal margin but never surpassing it (best observed in anterodorsal oblique view). Scapes long, surpassing the posterior margin of the head. Ocelli present. Eyes well developed, situated posterior to mid line of head, with 14–15 ommatidia at maximum diameter. Promesonotum in profile conspicuously convex, higher than propodeum. Mesonotum inclined, strongly convex, in profile and separated from pronotum (<xref ref-type="fig" rid="F1">Fig. 5</xref>).</p><p>Metanotal groove deep, wide. Metathoracic spiracles fully dorsal, tumuliform, bulging out of the metanotal groove in lateral view (<xref ref-type="fig" rid="F1">Fig. 5</xref>). Propodeal spiracle near to declivity of propodeum. Petiolar scale not inclined forward.</p><p>Body smooth and shiny, except for the metapleura, which have very fine, longitudinal striations. Most of mandibular surface smooth and shiny (best observed in anterodorsal oblique view). Entire body, including antennae, legs and palps with conspicuous erect and sub-erect pilosity. Clypeus with a row of many long thick hairs near the anterior margin, the rest of the clypeal surface with many shorter hairs. Gaster smooth and shiny without scattered long erect hairs and without dense pubescence. Body usually light brown, gaster often darker.</p><p><bold>Major worker.</bold> <italic>Paralectotype measurements</italic> (mm) (n=3). HL<sub>1</sub> 1.66 – 1.88; HL<sub>2</sub> 1.17; HL<sub>3</sub> 0.57 – 0.63; HW 1.66 – 1.83; SL 1.12 – 1.23; EL 0.25 – 0.28; WL 1.66 – 1.8; PnL 0.49 – 0.73; PnW 1.05 – 1.13; ML 0.55 – 0.63; MW 0.63 – 0.75; <italic>Indices</italic> CI 95 – 100; SI<sub>1</sub> 61.6 – 74.12; SI<sub>2</sub> 105; OI 15.1 – 15.7.</p><p><bold>Description.</bold> Head strongly cordate, broader at eye level (<xref ref-type="fig" rid="F1">Fig. 1</xref>). Clypeus large, with anterior margin rounded. Toruli touching the posterior clypeal margin but never surpassing it. Scapes surpassing the posterior margin of the head. Ocelli present. Eyes well developed, situated posterior to the midline of the head. Promesonotum in profile strongly convex, higher than the propodeum.</p><!--PageBreak--><p>Metanotal groove deep. Metathoracic spiracles fully dorsal, tumuliform, bulging out of the metanotal groove in lateral view (<xref ref-type="fig" rid="F1">Fig. 2</xref>). Propodeal spiracle near to declivity of propodeum. Petiole scale not inclined forward, rounded.</p><p>Body smooth and shiny, except for the metapleura, which has very fine, longitudinal striations. The entire body, including antennae, legs and palps with conspicuous, erect and sub-erect pilosity. Clypeus with a row of many long thick hairs near anterior margin, the rest of the clypeal surface shiny and with many shorter hairs. Body light brown.</p><p><bold>Queen and male.</bold> Unknown.</p></tp:treatment-sec><tp:treatment-sec sec-type="Distribution"><title>Distribution.</title><p>Brazil: São Paulo State.</p></tp:treatment-sec><tp:treatment-sec sec-type="Remarks"><title>Remarks.</title><p>Because the specimens were poorly mounted, not all measurements could be taken on all ants. The type-series was collected near the locality where the Independência Park arboretum is now located, just beside the MZSP building in Ipiranga, São Paulo, Brazil. Despite recent field trips to the locality, none specimens have been collected (R.M. Feitosa, pers. comm.).</p></tp:treatment-sec><tp:treatment-sec><!--Section generated to contain objects referenced in tp:taxon-treatment.--><fig id="F6" position="float" orientation="portrait"><label>Figure 28.</label><caption><p>Distribution map of <italic><tp:taxon-name>Brachymyrmex micromegas</tp:taxon-name></italic>, <italic><tp:taxon-name>Brachymyrmex pilipes</tp:taxon-name></italic>, <italic><tp:taxon-name>Brachymyrmex brasiliensis</tp:taxon-name></italic> sp. n., <italic><tp:taxon-name>Brachymyrmex delabiei</tp:taxon-name></italic> sp. n., <italic><tp:taxon-name>Brachymyrmex feitosai</tp:taxon-name></italic> sp. n.</p></caption><graphic xmlns:xlink="http://www.w3.org/1999/xlink" xlink:href="ZooKeys-371-013-g006.jpg" position="float" orientation="portrait" xlink:type="simple"/></fig><fig id="F3" position="float" orientation="portrait"><label>Figure 13–16.</label><caption><p><italic><tp:taxon-name>Brachymyrmex pilipes</tp:taxon-name></italic> Mayr. <bold>13</bold> Queen (Lectotype), head in full-face view <bold>14</bold> Queen (Lectotype), body in dorsal view <bold>15</bold> Minor worker, clypeus <bold>16</bold> Minor worker, mesosoma in right lateral view.</p></caption><graphic xmlns:xlink="http://www.w3.org/1999/xlink" xlink:href="ZooKeys-371-013-g003.jpg" position="float" orientation="portrait" xlink:type="simple"/></fig></tp:treatment-sec><ref-list><ref id="B24"><mixed-citation xmlns:xlink="http://www.w3.org/1999/xlink" xlink:type="simple"><person-group><name name-style="western"><surname>Santschi</surname><given-names>F</given-names></name></person-group> (<year>1923</year>) <article-title>Revue des fourmis du genre <italic>Brachymymex</italic> Mayr.</article-title><source>Anales del Museo Nacional de Historia Natural de Buenos Aires</source><volume>31</volume>: <fpage>650</fpage>-<lpage>678</lpage>.</mixed-citation></ref></ref-list></tp:taxon-treatment>
