# Supplementary material for: Brachymyrmex species with tumuliform metathoracic spiracles: description of three new species and discussion of dimorphism in the genus (Hymenoptera, Formicidae)
Source: Zookeys. 2014 Jan 17;(371):13–33. doi: 10.3897/zookeys.371.6568 (PMC3909797; doi:10.3897/zookeys.371.6568)
Supplement: XML Treatment for Brachymyrmex pilipes [file zookeys.371.6568-treatment2.xml]

<!DOCTYPE tp:taxon-treatment
  PUBLIC "-//TaxonX//DTD Taxonomic Treatment Publishing DTD v0 20100105//EN" "tax-treatment-NSO.dtd">
<tp:taxon-treatment xmlns:tp="http://www.plazi.org/taxpub"><tp:treatment-meta><mixed-citation publication-type="journal"><person-group><name><surname>Ortiz</surname><given-names>Claudia M.</given-names></name><name><surname>Fernández</surname><given-names>Fernando</given-names></name></person-group><article-title><italic>Brachymyrmex</italic> species with tumuliform metathoracic spiracles: description of three new species and discussion of dimorphism in the genus (Hymenoptera, Formicidae)</article-title><source>Zookeys</source><day>17</day><month>1</month><year>2014</year><volume>2014</volume><issue>371</issue><fpage>13</fpage><lpage>33</lpage><pub-id pub-id-type="doi">10.3897/zookeys.371.6568</pub-id></mixed-citation></tp:treatment-meta><tp:nomenclature><tp:taxon-name>
                            <tp:taxon-name-part taxon-name-part-type="genus">Brachymyrmex</tp:taxon-name-part>
                            <tp:taxon-name-part taxon-name-part-type="species">pilipes</tp:taxon-name-part>
                            <object-id xmlns:xlink="http://www.w3.org/1999/xlink" xlink:type="simple">http://species-id.net/wiki/Brachymyrmex_pilipes</object-id>
                        </tp:taxon-name><tp:taxon-authority>Mayr</tp:taxon-authority><xref ref-type="fig" rid="F2">Figs 7</xref><xref ref-type="fig" rid="F3">–16</xref><xref ref-type="fig" rid="F6">,28</xref><tp:nomenclature-citation-list><tp:nomenclature-citation><tp:taxon-name>Brachymyrmex pilipes</tp:taxon-name><comment> Mayr, 1887: 524 (q.m.) BRAZIL (NHMV) [examined]. <xref ref-type="bibr" rid="B25">Santschi 1929</xref>: 310 (w.). BRAZIL (NHMB) [examined]. Combination in <italic><tp:taxon-name>Brachymyrmex (Bryscha)</tp:taxon-name></italic>: <xref ref-type="bibr" rid="B24">Santschi 1923</xref>: 674.</comment></tp:nomenclature-citation></tp:nomenclature-citation-list></tp:nomenclature><tp:treatment-sec sec-type="Lectotype"><title>Lectotype</title><p><bold>(here designated).</bold> 1 queen, <bold><italic>Paralectotypes</italic></bold> 1 queen, 1 male, <bold>Brazil</bold>, Santa Catharina (NHMV).</p></tp:treatment-sec><tp:treatment-sec sec-type="Additional material examined"><title>Additional material examined.</title><p>6 minor workers, <bold>Brazil</bold>, Paraná, Rio Azul, 1000 m, Oct. 1959, col. F. Plaumann (MZSP) [USNM ENT 00757822, USNM ENT 00757823]; 2 major workers, 2 minor workers, 1 queen, <bold>Brazil</bold>, Paraná, Río Negro (NHMB); 3 minor workers, <bold>Brazil</bold>, Santa Catharina, Chapecó, Dic. 1957, col. F. Plaumann leg. (MZSP) [USNM ENT 00757821]; 6 minor workers, <bold>Brazil</bold>, Santa Catharina, Nova Teutonia, <named-content xmlns:xlink="http://www.w3.org/1999/xlink" content-type="dwc:verbatimCoordinates" xlink:type="simple">27°11'S, 52°23'W</named-content>, 300–500 m, Jul.1958, col. F. Plaumann (MZSP) [USNM ENT 00757829, USNM ENT 00757831, USNM ENT 00757832]; 1 minor worker, <bold>Brazil</bold>, Río de Janeiro, Nova Friburgo, Fazenda Barreto, <named-content xmlns:xlink="http://www.w3.org/1999/xlink" content-type="dwc:verbatimCoordinates" xlink:type="simple">22°9'40.4712"S, 42°31'27.4866"W</named-content>, 1068 m, 11–12 Jun 2011, col. T.M.S. Mesquita (UFUC) [USNM ENT 00757824]; 1 minor worker, <bold>Brazil</bold>, São Paulo, Ubatuba, Parque Estadual da Serra do Mar, Núcleo Santa Virgínia, <named-content xmlns:xlink="http://www.w3.org/1999/xlink" content-type="dwc:verbatimCoordinates" xlink:type="simple">23°19'S, 45°06'W</named-content>, 870–1000 m, 22 Apr 2005, col. M. Uehara (MZSP) [USNM ENT 00757823].</p></tp:treatment-sec><tp:treatment-sec sec-type="Diagnosis"><title>Diagnosis.</title><p>This species can be differentiated from most of the <!--PageBreak--><italic><tp:taxon-name>Brachymyrmex</tp:taxon-name></italic> by the following: presence of tumuliform metathoracic spiracles; worker caste dimorphic; toruli touching the posterior clypeal margin, but never surpassing it (best observed in anterodorsal oblique view); and long thick hairs in a row near anterior clypeal margin (<xref ref-type="fig" rid="F3">Fig. 15</xref>). These traits are shared with <italic><tp:taxon-name>Brachymyrmex micromegas</tp:taxon-name></italic>, but <italic><tp:taxon-name>Brachymyrmex pilipes</tp:taxon-name></italic> differs by the fine, longitudinal striations on most of the mesosoma (<xref ref-type="fig" rid="F3">Fig. 16</xref>), and the gaster color often is darker than the body color.</p><fig id="F2" position="float" orientation="portrait"><label>Figure 7–12.</label><caption><p><italic><tp:taxon-name>Brachymyrmex pilipes</tp:taxon-name></italic> Mayr <bold>7</bold> Minor worker, head in full-face view <bold>8</bold> Minor worker, body in lateral view <bold>9</bold> Minor worker, body in dorsal view <bold>10</bold> Major worker, head in full-face view <bold>11</bold> Major worker, body in lateral view <bold>12</bold> Male, body in lateral view.</p></caption><graphic xmlns:xlink="http://www.w3.org/1999/xlink" xlink:href="ZooKeys-371-013-g002.jpg" position="float" orientation="portrait" xlink:type="simple"/></fig><fig id="F3" position="float" orientation="portrait"><label>Figure 13–16.</label><caption><p><italic><tp:taxon-name>Brachymyrmex pilipes</tp:taxon-name></italic> Mayr. <bold>13</bold> Queen (Lectotype), head in full-face view <bold>14</bold> Queen (Lectotype), body in dorsal view <bold>15</bold> Minor worker, clypeus <bold>16</bold> Minor worker, mesosoma in right lateral view.</p></caption><graphic xmlns:xlink="http://www.w3.org/1999/xlink" xlink:href="ZooKeys-371-013-g003.jpg" position="float" orientation="portrait" xlink:type="simple"/></fig></tp:treatment-sec><tp:treatment-sec sec-type="Description"><title>Description</title><p><bold>Minor worker.</bold> <italic>Measurements</italic> (mm) (n=8) HL<sub>1</sub> 0.62 – 1.21; HL<sub>2</sub> 0.50 – 0.74; HL<sub>3</sub> 0.33 – 0.39; HW 0.60 – 1.07; SL 0.57 – 1.17; EL 0.12 – 0.22; WL 0.97 – 1.42; PnL 0.40 – 0.55; PnW 0.64 – 0.76; ML 0.20 – 0.33; MW 0.33 – 0.37; <italic>Indices</italic> CI 88 – 97; SI<sub>1</sub>95 – 109; SI<sub>2</sub>114 – 158; OI 18 – 20.</p><p><bold>Description.</bold> Head slightly longer than wide, almost squared, slightly narrowing anteriorly. Posterior cephalic border slightly concave. Clypeus large, with rounded anterior margin. Toruli touching the posterior clypeal margin, but never surpassing it (best observed in anterodorsal oblique view) (<xref ref-type="fig" rid="F3">Fig. 15</xref>). Scapes long, surpassing the posterior margin of the head. Ocelli present. Eyes well developed, located at the midline of the head, with 10–11 ommatidia at their maximum diameter. Mesonotum conspicuously convex. Metanotal groove deep and wide. Metathoracic spiracles fully dorsal, tumuliform, bulging out of the metanotal groove in lateral view (<xref ref-type="fig" rid="F2">Fig. 8</xref>). Propodeum strongly convex, unarmed. Propodeal spiracle near to posteriopropodeal margin. Petiole scale rounded and not inclined forward.</p><p>Head and gaster smooth and shiny. Mesosoma with very fine, dense longitudinal and oblique striations. Most of mandibular surface with longitudinal rugulae (best observed in anterodorsal oblique view). Entire body, including antennae, legs, and palps with conspicuous erect and suberect pilosity that are larger on dorsum. Long thick hairs in a row near to the anterior clypeal margin. Most of clypeal surface with many erect hairs, which are shorter than the thick hairs. Body light brown, gaster dark brown, hairs lighter.</p><p><bold>Major worker.</bold> <italic>Measurements</italic> (mm) (n=2) HL<sub>1</sub> 1.44 – 1.46; HL<sub>2</sub> 0.92 – 0.94; HL<sub>3</sub> 0.37 – 0.39; HW 1.35; SL 1.17; EL 0.20 – 0.21; WL 1.60 – 1.83; PnL 0.59; PnW 0.88; ML 0.39; MW 0.49. <italic>Indices</italic> CI 92; SI<sub>1</sub> 104.34; SI<sub>2</sub> 58 – 68; OI 17.39.</p><p><bold>Description.</bold> Head bigger than that of the minor worker, squared with posterior corners angulate and posterior cephalic border slightly concave. Clypeus large, with rounded anterior margin. Toruli touching the posterior clypeal margin, never surpassing it. Scapes long, surpassing the posterior margin of the head. Ocelli present. Eyes well developed, located at mid line of head, with 11 ommatidia at their maximum diameter.</p><p>Mesonotum conspicuously convex. Metanotal groove present. Metathoracic spiracles fully dorsal, tumuliform, bulging out of the metanotal groove in lateral view (<xref ref-type="fig" rid="F2">Fig. 11</xref>). Propodeum strongly convex, unarmed. Propodeal spiracle near posteriopropodeal margin. Petiolar scale rounded and inclined forward.</p><p>Head and gaster smooth and shiny. Mesosoma with very fine, dense longitudinal and oblique striations. Entire body, including antennae, legs, and palps with conspicuous erect and suberect pilosity that is longer on the dorsum. Long hairs in a row near anterior clypeal margin. Most of clypeal surface with abundant erect hairs, which are shorter than the thick hairs. Body light brown, gaster dark brown, hairs lighter colored.</p><p><bold>Queen.</bold> <italic>Lectotype measurement</italic> (mm) (n=1) HL<sub>1</sub> 1.61; HL<sub>2</sub> 0.42; HW 1.88; SL 1.54; EL 0.47; WL 4.04; PnL 2.21; PnW 2.19; ML 0.97; MW 1.59. <italic>Indices</italic> CI 116.17; SI<sub>1</sub> 82.27; OI 25.31.</p><p><bold>Description.</bold> Same as worker except for standard queen modifications and the following: abundant erect hairs and dense pubescence on entire body. There is a row <!--PageBreak-->of thick hairs near the anterior margin of clypeus, similar to the workers and abundant pubescence on the body (<xref ref-type="fig" rid="F3">Fig. 13</xref>). Body dark brown.</p><p><bold>Male.</bold> <italic>Paralectotype measurements</italic> (mm) (n=1) HL 0.31; EL 0.16; WL 0.88.</p><p><bold>Description.</bold> Scapes surpassing the posterior margin of the head, few erect hairs, and sparse pubescence on the body; some sparse long hairs on the tibiae. Head brown, mesosoma and gaster yellow. Penis valves longer than parameres <italic>in situ</italic>.</p></tp:treatment-sec><tp:treatment-sec sec-type="Distribution"><title>Distribution.</title><p>Brazil: states of Paraná, Santa Catharina, São Paulo and Rio de Janeiro.</p><!--PageBreak--></tp:treatment-sec><tp:treatment-sec sec-type="Remarks"><title>Remarks.</title><p>The specimen from São Paulo at Ubatuba, Parque Estadual da Serra do Mar, Núcleo Santa Virgínia [USNM ENT 00757823] was collected in an area of relatively well-preserved mature forest with some remnants of primary forest where selective logging took place until 1970 (<xref ref-type="bibr" rid="B17">Magrini et al. 2011</xref>). Habitat information is lacking for the other specimens.</p></tp:treatment-sec><tp:treatment-sec><!--Section generated to contain objects referenced in tp:taxon-treatment.--><fig id="F6" position="float" orientation="portrait"><label>Figure 28.</label><caption><p>Distribution map of <italic><tp:taxon-name>Brachymyrmex micromegas</tp:taxon-name></italic>, <italic><tp:taxon-name>Brachymyrmex pilipes</tp:taxon-name></italic>, <italic><tp:taxon-name>Brachymyrmex brasiliensis</tp:taxon-name></italic> sp. n., <italic><tp:taxon-name>Brachymyrmex delabiei</tp:taxon-name></italic> sp. n., <italic><tp:taxon-name>Brachymyrmex feitosai</tp:taxon-name></italic> sp. n.</p></caption><graphic xmlns:xlink="http://www.w3.org/1999/xlink" xlink:href="ZooKeys-371-013-g006.jpg" position="float" orientation="portrait" xlink:type="simple"/></fig></tp:treatment-sec><ref-list><ref id="B25"><mixed-citation xmlns:xlink="http://www.w3.org/1999/xlink" xlink:type="simple"><person-group><name name-style="western"><surname>Santschi</surname><given-names>F</given-names></name></person-group> (<year>1929</year>) <article-title>Nouvelles fourmis de la République Argentine et du Brésil.</article-title><source>Anales de la Sociedad Científica Argentina</source><volume>107</volume>: <fpage>273</fpage>-<lpage>316</lpage>.</mixed-citation></ref><ref id="B24"><mixed-citation xmlns:xlink="http://www.w3.org/1999/xlink" xlink:type="simple"><person-group><name name-style="western"><surname>Santschi</surname><given-names>F</given-names></name></person-group> (<year>1923</year>) <article-title>Revue des fourmis du genre <italic>Brachymymex</italic> Mayr.</article-title><source>Anales del Museo Nacional de Historia Natural de Buenos Aires</source><volume>31</volume>: <fpage>650</fpage>-<lpage>678</lpage>.</mixed-citation></ref><ref id="B17"><mixed-citation xmlns:xlink="http://www.w3.org/1999/xlink" xlink:type="simple"><person-group><name name-style="western"><surname>Magrini</surname><given-names>MJ</given-names></name><name name-style="western"><surname>Freitas</surname><given-names>AVL</given-names></name><name name-style="western"><surname>Uehara-Prado</surname><given-names>M</given-names></name></person-group> (<year>2011</year>) <article-title>The effects of four types of anthropogenic disturbances on composition and abundance of terrestrial isopods (Isopoda: Oniscidea).</article-title><source>Zoologia</source><volume>28</volume>(<issue>1</issue>): <fpage>63</fpage>-<lpage>71</lpage>. doi: <ext-link ext-link-type="uri" xlink:href="http://dx.doi.org/10.1590/S1984-46702011000100010" xlink:type="simple">10.1590/S1984-46702011000100010</ext-link></mixed-citation></ref></ref-list></tp:taxon-treatment>
