# Supplementary material for: Brachymyrmex species with tumuliform metathoracic spiracles: description of three new species and discussion of dimorphism in the genus (Hymenoptera, Formicidae)
Source: Zookeys. 2014 Jan 17;(371):13–33. doi: 10.3897/zookeys.371.6568 (PMC3909797; doi:10.3897/zookeys.371.6568)
Supplement: XML Treatment for Brachymyrmex brasiliensis [file zookeys.371.6568-treatment3.xml]

<!DOCTYPE tp:taxon-treatment
  PUBLIC "-//TaxonX//DTD Taxonomic Treatment Publishing DTD v0 20100105//EN" "tax-treatment-NSO.dtd">
<tp:taxon-treatment xmlns:tp="http://www.plazi.org/taxpub"><tp:treatment-meta><mixed-citation publication-type="journal"><person-group><name><surname>Ortiz</surname><given-names>Claudia M.</given-names></name><name><surname>Fernández</surname><given-names>Fernando</given-names></name></person-group><article-title><italic>Brachymyrmex</italic> species with tumuliform metathoracic spiracles: description of three new species and discussion of dimorphism in the genus (Hymenoptera, Formicidae)</article-title><source>Zookeys</source><day>17</day><month>1</month><year>2014</year><volume>2014</volume><issue>371</issue><fpage>13</fpage><lpage>33</lpage><pub-id pub-id-type="doi">10.3897/zookeys.371.6568</pub-id></mixed-citation></tp:treatment-meta><tp:nomenclature><tp:taxon-name>
                            <tp:taxon-name-part taxon-name-part-type="genus">Brachymyrmex</tp:taxon-name-part>
                            <tp:taxon-name-part taxon-name-part-type="species">brasiliensis</tp:taxon-name-part>
                            <object-id xmlns:xlink="http://www.w3.org/1999/xlink" content-type="zoobank" xlink:type="simple">http://zoobank.org/84634C4B-8171-4A8A-B851-E9296D863F3B</object-id>
                            <object-id xmlns:xlink="http://www.w3.org/1999/xlink" xlink:type="simple">http://species-id.net/wiki/Brachymyrmex_brasiliensis</object-id>
                        </tp:taxon-name><tp:taxon-status xmlns:xlink="http://www.w3.org/1999/xlink" xlink:type="simple">sp. n.</tp:taxon-status><xref ref-type="fig" rid="F4">Figs 19–21</xref><xref ref-type="fig" rid="F6">,28</xref></tp:nomenclature><tp:treatment-sec sec-type="Holotype worker"><title>Holotype worker</title><p>(MZSP) [USNM 00757748] and <bold><italic>Paratype</italic></bold> <italic>worker</italic> (UFUC) [USNM ENT 00757833]: <bold>Brazil</bold>, Rio de Janeiro, Nova Friburgo, Fazenda Barreto, <named-content xmlns:xlink="http://www.w3.org/1999/xlink" content-type="dwc:verbatimCoordinates" xlink:type="simple">22°9'40.4712"S, 42°31'27.4866"W</named-content>, 1068 m, 11–12 Jun 2011, col. T.M.S. Mesquita.</p><!--PageBreak--></tp:treatment-sec><tp:treatment-sec sec-type="Additional material examined"><title>Additional material examined.</title><p>1 worker, <bold>Brazil</bold>, Goiás, Anápolis, 12 Feb 1958, col. W. Kempf (MZSP) [USNM ENT 00757820].</p></tp:treatment-sec><tp:treatment-sec sec-type="Diagnosis"><title>Diagnosis.</title><p>This species differs from most other <!--PageBreak--><italic><tp:taxon-name>Brachymyrmex</tp:taxon-name></italic> species by the presence of tumuliform metathoracic spiracles, and clypeus with five long, erect hairs arranged as follows: one central hair near to the anterior margin, usually conspicuous; one pair of lateral hairs at clypeus midlength and one pair of hairs near the toruli (see <xref ref-type="fig" rid="F4">Fig. 17–18</xref>). Unique features for <italic><tp:taxon-name>Brachymyrmex brasiliensis</tp:taxon-name></italic> are the smooth and shiny gaster and, opaque head and mesosoma.</p><fig id="F4" position="float" orientation="portrait"><label>Figure 17–21.</label><caption><p><bold>17</bold> Frontal view of the clypeus of a <italic><tp:taxon-name>Brachymyrmex</tp:taxon-name></italic> monomorphic specimen showing the distribution of hears: one central hair near to the anterior margin; one pair of lateral hairs at clypeus midlength and one pair of hairs near the toruli <bold>18</bold> Head of the same specimen in semidorsal view (SEM pictures, were taken by J. Cillis, T. Delsinne and M. Leponce (RBINS)). <italic><tp:taxon-name>Brachymyrmex brasiliensis</tp:taxon-name></italic> sp. n. (Holotype) <bold>19</bold> Worker, head in full-face view <bold>20</bold> Worker, body in lateral view <bold>21</bold> Worker, body in dorsal view.</p></caption><graphic xmlns:xlink="http://www.w3.org/1999/xlink" xlink:href="ZooKeys-371-013-g004.jpg" position="float" orientation="portrait" xlink:type="simple"/></fig></tp:treatment-sec><tp:treatment-sec sec-type="Description"><title>Description</title><p><bold>Worker.</bold> <italic>Holotype measurements</italic> (mm) HL<sub>1</sub> 0.59; HL<sub>2</sub> 0.36; HL<sub>3</sub> 0.15; HW 0.53; SL 0.67; EL 0.11; WL 0.71; PnL 0.24; PnW 0.36; ML 0.15; MW 0.18; <italic>Indices</italic> CI 90; SI<sub>1</sub> 127; SI<sub>2</sub>187.5; OI 25.</p><p><italic>Paratype measurements</italic> (mm) HL<sub>1</sub> 0.59; HL<sub>2</sub> 0.36; HL<sub>3</sub> 0.15; HW 0.53; SL 0.67; EL 0.11; WL 0.71; PnL 0.24; PnW 0.36; ML 0.15; MW 0.18; <italic>Indices</italic> CI 90; SI<sub>1</sub> 127; SI<sub>2</sub>187.5; OI 25.</p><p><italic>Additional material examined</italic> (mm) HL<sub>1</sub> 0.61; HL<sub>2</sub> 0.40; HL<sub>3</sub> 0.15; HW 0.53; SL 0.68; EL 0.13; WL 0.73; PnL 0.24; PnW 0.36; ML 0.15; MW 0.18; <italic>Indices</italic> CI 89; SI<sub>1</sub> 129; SI<sub>2</sub> 187.5; OI 25.</p><p><bold>Description.</bold> Head slightly longer than wide. Posterior cephalic border slightly convex, sides slightly convex. Anterior clypeal margin rounded. Toruli touching the posterior clypeal margin but never surpassing it (best observed in anterodorsal oblique view; see <xref ref-type="fig" rid="F4">Fig. 17</xref>). Scapes long, surpassing the posterior margin of the head. Ocelli present. Eyes located at cephalic midline and well developed with 11 ommatidia at their maximum diameter.</p><p>Promesonotum convex in profile, mesonotum strongly convex and separated from pronotum. Propodeum convex with short dorsum. Metathoracic spiracles fully dorsal, tumuliform, bulging out of the metanotal groove in lateral view. Propodeal spiracle round, separated from declivity of propodeum by a distance equal to the diameter. Petiole short, apex rounded and inclined forward.</p><p>Head and mesosoma finely punctate and opaque. Dorsum of head with some erect hairs on front and with scattered decumbent pubescence. Gaster smooth and shiny with several scattered erect hairs. Scapes with decumbent hairs that are shorter than the maximum scape diameter. Clypeus with five long, erect hairs arranged as follows: one central hair near to the anterior margin, usually conspicuous; one pair of lateral hairs at clypeus midlength and one pair of hairs near the toruli. Pronotum usually with two erect hairs, rest of mesosoma without hairs. Body light brown.</p><p><bold>Queen and male.</bold> Unknown.</p></tp:treatment-sec><tp:treatment-sec sec-type="Etymology"><title>Etymology.</title><p>After Brazil, the country of collection, in honor of its very rich ant fauna.</p></tp:treatment-sec><tp:treatment-sec sec-type="Distribution"><title>Distribution.</title><p>Brazil: states of Goiás and Rio de Janeiro.</p></tp:treatment-sec><tp:treatment-sec sec-type="Remarks"><title>Remarks.</title><p>Biological and ecological information of this species is lacking.</p></tp:treatment-sec><tp:treatment-sec><!--Section generated to contain objects referenced in tp:taxon-treatment.--><fig id="F6" position="float" orientation="portrait"><label>Figure 28.</label><caption><p>Distribution map of <italic><tp:taxon-name>Brachymyrmex micromegas</tp:taxon-name></italic>, <italic><tp:taxon-name>Brachymyrmex pilipes</tp:taxon-name></italic>, <italic><tp:taxon-name>Brachymyrmex brasiliensis</tp:taxon-name></italic> sp. n., <italic><tp:taxon-name>Brachymyrmex delabiei</tp:taxon-name></italic> sp. n., <italic><tp:taxon-name>Brachymyrmex feitosai</tp:taxon-name></italic> sp. n.</p></caption><graphic xmlns:xlink="http://www.w3.org/1999/xlink" xlink:href="ZooKeys-371-013-g006.jpg" position="float" orientation="portrait" xlink:type="simple"/></fig></tp:treatment-sec></tp:taxon-treatment>
