# Supplementary material for: Brachymyrmex species with tumuliform metathoracic spiracles: description of three new species and discussion of dimorphism in the genus (Hymenoptera, Formicidae)
Source: Zookeys. 2014 Jan 17;(371):13–33. doi: 10.3897/zookeys.371.6568 (PMC3909797; doi:10.3897/zookeys.371.6568)
Supplement: XML Treatment for Brachymyrmex delabiei [file zookeys.371.6568-treatment4.xml]

<!DOCTYPE tp:taxon-treatment
  PUBLIC "-//TaxonX//DTD Taxonomic Treatment Publishing DTD v0 20100105//EN" "tax-treatment-NSO.dtd">
<tp:taxon-treatment xmlns:tp="http://www.plazi.org/taxpub"><tp:treatment-meta><mixed-citation publication-type="journal"><person-group><name><surname>Ortiz</surname><given-names>Claudia M.</given-names></name><name><surname>Fernández</surname><given-names>Fernando</given-names></name></person-group><article-title><italic>Brachymyrmex</italic> species with tumuliform metathoracic spiracles: description of three new species and discussion of dimorphism in the genus (Hymenoptera, Formicidae)</article-title><source>Zookeys</source><day>17</day><month>1</month><year>2014</year><volume>2014</volume><issue>371</issue><fpage>13</fpage><lpage>33</lpage><pub-id pub-id-type="doi">10.3897/zookeys.371.6568</pub-id></mixed-citation></tp:treatment-meta><tp:nomenclature><tp:taxon-name>
                            <tp:taxon-name-part taxon-name-part-type="genus">Brachymyrmex</tp:taxon-name-part>
                            <tp:taxon-name-part taxon-name-part-type="species">delabiei</tp:taxon-name-part>
                            <object-id xmlns:xlink="http://www.w3.org/1999/xlink" content-type="zoobank" xlink:type="simple">http://zoobank.org/17FF8984-4DCA-48B2-BC39-0DCA9B702B8A</object-id>
                            <object-id xmlns:xlink="http://www.w3.org/1999/xlink" xlink:type="simple">http://species-id.net/wiki/Brachymyrmex_delabiei</object-id>
                        </tp:taxon-name><tp:taxon-status xmlns:xlink="http://www.w3.org/1999/xlink" xlink:type="simple">sp. n.</tp:taxon-status><xref ref-type="fig" rid="F5">Figs 22–24</xref><xref ref-type="fig" rid="F6">,28</xref></tp:nomenclature><tp:treatment-sec sec-type="Holotype worker"><title>Holotype worker</title><p>(MZSP) [USNM ENT 00757718] and <bold><!--PageBreak--><italic>Paratypes</italic></bold> 3 workers (CPDC [USNM ENT 00757719], ICN [USNM ENT 00757720], USNM [USNM ENT 00757721]): <bold>Brazil</bold>, São Paulo, Tapiraí, <named-content xmlns:xlink="http://www.w3.org/1999/xlink" content-type="dwc:verbatimCoordinates" xlink:type="simple">24°01'55.5"S, 47°27'56"W</named-content>, 08–14 Jan 2001, col. R.R. Silva &amp; Eberhardt, Transecto 1 Winkler 23.</p></tp:treatment-sec><tp:treatment-sec sec-type="Additional material examined"><title>Additional material examined.</title><p>1 worker, <bold>Brazil</bold>, Bahia, Boa Nova, João Mata, 13 Aug 2003, cols. J.R.M. Santos &amp; J.C.S. Carmo (CPDC) [USNM ENT 00757610]. 1 worker, <bold>Brazil</bold>, Bahia A61 Camacan, 27 Aug 1999. <named-content xmlns:xlink="http://www.w3.org/1999/xlink" content-type="dwc:verbatimCoordinates" xlink:type="simple">15°36'04"S, 39°31'16"W</named-content>, col. J.R.M. dos Santos, (CPDC) [USNM ENT 00757837]; 1 worker, Brazil, Santa Catharina, Palhoça, PE Serra do Tabuleiro, 02–10 Nov 2003, <named-content xmlns:xlink="http://www.w3.org/1999/xlink" content-type="dwc:verbatimCoordinates" xlink:type="simple">27°44'28"S, 48°41'50"W</named-content>, cols. R.R. Silva, B.H. Dietz and A. Tavares, (MZSP) [USNM ENT 00757725]; 1 worker, <bold>Brazil</bold>, São Paulo, São Bernardo do Campo, 01 Jun 1971, cols. W.L. &amp; D.E. Brown (MCZC) [USNM ENT 00757835].</p></tp:treatment-sec><tp:treatment-sec sec-type="Diagnosis"><title>Diagnosis.</title><p>This species differs from most other <italic><tp:taxon-name>Brachymyrmex</tp:taxon-name></italic> species by the presence of tumuliform metathoracic spiracles, and clypeus with five long, erect hairs arranged as follows: one central hair near to the anterior margin, usually conspicuous; one pair of lateral hairs at clypeus midlength and one pair of hairs near the toruli (see <xref ref-type="fig" rid="F4">Fig. 17–18</xref>) and from <italic><tp:taxon-name>Brachymyrmex brasiliensis</tp:taxon-name></italic> by its entirely smooth and shiny body. <italic><tp:taxon-name>Brachymyrmex delabiei</tp:taxon-name></italic> can be diagnosed from <italic><tp:taxon-name>Brachymyrmex feitosai</tp:taxon-name></italic> sp. n. (see below) by the lack of dense pubescence on the first segment of the gaster and by the presence of erect hairs on the mesosoma; two on the pronotum and two on the mesonotum.</p><fig id="F5" position="float" orientation="portrait"><label>Figure 22–27.</label><caption><p><italic><tp:taxon-name>Brachymyrmex delabiei</tp:taxon-name></italic> sp. n. (Holotype). <bold>22</bold> Worker, head in full-face view <bold>23</bold> Worker, body in lateral view <bold>24</bold> Worker, body in dorsal view. <italic><tp:taxon-name>Brachymyrmex feitosai</tp:taxon-name></italic> sp. n. (Paratype) <bold>25</bold> Worker, head in full-face view <bold>26</bold> Worker, body in lateral view <bold>27</bold> Worker, body in dorsal view (pictures taken by <ext-link xmlns:xlink="http://www.w3.org/1999/xlink" ext-link-type="uri" xlink:href="http://www.antweb.org/" xlink:type="simple">http://www.antweb.org/</ext-link>).</p></caption><graphic xmlns:xlink="http://www.w3.org/1999/xlink" xlink:href="ZooKeys-371-013-g005.jpg" position="float" orientation="portrait" xlink:type="simple"/></fig><fig id="F6" position="float" orientation="portrait"><label>Figure 28.</label><caption><p>Distribution map of <italic><tp:taxon-name>Brachymyrmex micromegas</tp:taxon-name></italic>, <italic><tp:taxon-name>Brachymyrmex pilipes</tp:taxon-name></italic>, <italic><tp:taxon-name>Brachymyrmex brasiliensis</tp:taxon-name></italic> sp. n., <italic><tp:taxon-name>Brachymyrmex delabiei</tp:taxon-name></italic> sp. n., <italic><tp:taxon-name>Brachymyrmex feitosai</tp:taxon-name></italic> sp. n.</p></caption><graphic xmlns:xlink="http://www.w3.org/1999/xlink" xlink:href="ZooKeys-371-013-g006.jpg" position="float" orientation="portrait" xlink:type="simple"/></fig></tp:treatment-sec><tp:treatment-sec sec-type="Description"><title>Description</title><p><bold>Worker.</bold> <italic>Holotype measurements</italic> (mm). HL<sub>1</sub> 0.38; HL<sub>2</sub> 0.29; HL<sub>3</sub> 0.08; HW 0.32; SL 0.32; EL 0.07; WL 0.40; PnL 0.12; PnW 0.22; ML 0.07; MW 0.13; <italic>Indices</italic> CI 83.7; SI<sub>1</sub> 102.8; SI<sub>2</sub>134.4; OI 22.2.</p><p><italic>Paratypes measurements</italic> (mm) (n=3). HL<sub>1</sub> 0.34 – 0.41; HL<sub>2</sub> 0.22 – 0.30; HL<sub>3</sub> 0.06 – 0.09; SL 0.31 – 0.36; EL 0.07 – 0.09; WL 0.35 – 0.43; PnL 0.09 – 0.13; PnW 0.15 – 0.24; ML 0.07 – 0.12; MW 0.13 – 0.17; <italic>Indices</italic> CI 83.7 – 93; SI 97 – 119; SI<sub>2</sub>112 – 135; OI 21.05 – 26.</p><p><italic>Additional material examined measurements</italic> (mm) (n=4). HL<sub>1</sub> 0.34 – 0.41; HL<sub>2</sub> 0.22 – 0.28; HL<sub>3</sub> 0.06 – 0.09; SL 0.31 – 0.36; EL 0.08 – 0.09; WL 0.30 – 0.43; PnL 0.10 – 0.12; PnW 0.15 – 0.20; ML 0.07 – 0.12; MW 0.15; <italic>Indices</italic> CI 88.8 – 92; SI<sub>1</sub> 97 – 100; SI<sub>2</sub>71 – 78; OI 25.</p><p><bold>Description.</bold> Head slightly longer than wide, sides slightly convex. Posterior cephalic border flat, slightly concave in the middle. Anterior clypeal margin rounded. Toruli surpassing the posterior clypeal margin (best observed in anterodorsal oblique view). Scapes surpassing the posterior margin of the head. Ocelli present. Eyes situated below the cephalic midline and well developed with 7–9 ommatidia at their maximum diameter.</p><p>Promesonotum convex in profile. Mesonotum strongly convex, rounded and separated from pronotum. Propodeum strongly convex with short dorsum. Metathoracic spiracles fully dorsal, tumuliform, bulging out of the metanotal groove in lateral view, equidistant in diameter from metanotal groove and from the propodeal folding. Propodeal spiracle round, elevated from integument on the propodeal border. Petiole short and inclined forward.</p><p>Body smooth and shiny. Dorsum of head, promesonotum, and propodeum with short appressed hairs. Scapes with suberect and subdecumbent hairs. Clypeus with five long, erect hairs arranged as follows: one central hair near to the anterior margin, usually <!--PageBreak-->conspicuous; one pair of lateral hairs at clypeus midlength and one pair of hairs near the toruli. Gaster with several scattered long erect hairs, without dense pubescence. Mesosoma with erect hairs, two on the pronotum and two on the mesonotum. Body yellowish.</p><p><bold>Queen and male.</bold> Unknown.</p></tp:treatment-sec><tp:treatment-sec sec-type="Distribution"><title>Distribution.</title><p>Brazil: states of Bahia, Santa Catharina and São Paulo.</p></tp:treatment-sec><tp:treatment-sec sec-type="Etymology"><title>Etymology.</title><p>We are pleased to name this ant in honor of Dr Jacques Delabie (CPDC) for his contribution to ant taxonomy and biology and his unconditional support for many ant biologists working in the Neotropics.</p><!--PageBreak--></tp:treatment-sec><tp:treatment-sec sec-type="Remarks"><title>Remarks.</title><p>The type specimens from São Paulo at Tapiraí [USNM ENT 00757718 – 00757722] were collected in a pristine region of the Brazilian Atlantic Forest (R.M. Feitosa, pers. comm.). Habitat information is lacking for the other specimens.</p></tp:treatment-sec><tp:treatment-sec><!--Section generated to contain objects referenced in tp:taxon-treatment.--><fig id="F4" position="float" orientation="portrait"><label>Figure 17–21.</label><caption><p><bold>17</bold> Frontal view of the clypeus of a <italic><tp:taxon-name>Brachymyrmex</tp:taxon-name></italic> monomorphic specimen showing the distribution of hears: one central hair near to the anterior margin; one pair of lateral hairs at clypeus midlength and one pair of hairs near the toruli <bold>18</bold> Head of the same specimen in semidorsal view (SEM pictures, were taken by J. Cillis, T. Delsinne and M. Leponce (RBINS)). <italic><tp:taxon-name>Brachymyrmex brasiliensis</tp:taxon-name></italic> sp. n. (Holotype) <bold>19</bold> Worker, head in full-face view <bold>20</bold> Worker, body in lateral view <bold>21</bold> Worker, body in dorsal view.</p></caption><graphic xmlns:xlink="http://www.w3.org/1999/xlink" xlink:href="ZooKeys-371-013-g004.jpg" position="float" orientation="portrait" xlink:type="simple"/></fig></tp:treatment-sec></tp:taxon-treatment>
