# Supplementary material for: Brachymyrmex species with tumuliform metathoracic spiracles: description of three new species and discussion of dimorphism in the genus (Hymenoptera, Formicidae)
Source: Zookeys. 2014 Jan 17;(371):13–33. doi: 10.3897/zookeys.371.6568 (PMC3909797; doi:10.3897/zookeys.371.6568)
Supplement: XML Treatment for Brachymyrmex feitosai [file zookeys.371.6568-treatment5.xml]

<!DOCTYPE tp:taxon-treatment
  PUBLIC "-//TaxonX//DTD Taxonomic Treatment Publishing DTD v0 20100105//EN" "tax-treatment-NSO.dtd">
<tp:taxon-treatment xmlns:tp="http://www.plazi.org/taxpub"><tp:treatment-meta><mixed-citation publication-type="journal"><person-group><name><surname>Ortiz</surname><given-names>Claudia M.</given-names></name><name><surname>Fernández</surname><given-names>Fernando</given-names></name></person-group><article-title><italic>Brachymyrmex</italic> species with tumuliform metathoracic spiracles: description of three new species and discussion of dimorphism in the genus (Hymenoptera, Formicidae)</article-title><source>Zookeys</source><day>17</day><month>1</month><year>2014</year><volume>2014</volume><issue>371</issue><fpage>13</fpage><lpage>33</lpage><pub-id pub-id-type="doi">10.3897/zookeys.371.6568</pub-id></mixed-citation></tp:treatment-meta><tp:nomenclature><tp:taxon-name>
                            <tp:taxon-name-part taxon-name-part-type="genus">Brachymyrmex</tp:taxon-name-part>
                            <tp:taxon-name-part taxon-name-part-type="species">feitosai</tp:taxon-name-part>
                            <object-id xmlns:xlink="http://www.w3.org/1999/xlink" content-type="zoobank" xlink:type="simple">http://zoobank.org/01B69600-0156-4B6E-B162-700C921FDFBD</object-id>
                            <object-id xmlns:xlink="http://www.w3.org/1999/xlink" xlink:type="simple">http://species-id.net/wiki/Brachymyrmex_feitosai</object-id>
                        </tp:taxon-name><tp:taxon-status xmlns:xlink="http://www.w3.org/1999/xlink" xlink:type="simple">sp. n.</tp:taxon-status><xref ref-type="fig" rid="F5">Figs 25</xref><xref ref-type="fig" rid="F6">–28</xref></tp:nomenclature><tp:treatment-sec sec-type="Holotype and paratypes"><title>Holotype and paratypes.</title><p>2 workers (MZSP) [USNM ENT 00757694]: <bold>Brazil</bold>, Rio de Janeiro, Floresta de Tijuca, D. Federal. 16 Dec 1959, C.A: Campos Seabra.</p></tp:treatment-sec><tp:treatment-sec sec-type="Additional material examined"><title>Additional material examined.</title><p>3 workers <bold>Brazil</bold>, Minas Gerais, Lavras, Ijaci e Perdões, 21°00'–21°19'S, 44°00'–45°07'W, Fragmento, 06 à 12/2002, cols. M.S. Santos &amp; N.S. Dias (CPDC) [USNM ENT 00757836]; 1 worker, <bold>Brazil</bold>, São Paulo, Sete Barras, PE Carlos Botelho, 600 m, <named-content xmlns:xlink="http://www.w3.org/1999/xlink" content-type="dwc:verbatimCoordinates" xlink:type="simple">24°12'02"S, 47°58'43"W</named-content>. 11–15 May 2009, armadilha subterrânea #18, F. Esteves et al. cols. (MZSP) [ANTWEB CASENT 0217326].</p></tp:treatment-sec><tp:treatment-sec sec-type="Diagnosis"><title>Diagnosis.</title><p>This species differs from most other <italic><tp:taxon-name>Brachymyrmex</tp:taxon-name></italic> species by the presence of tumuliform metathoracic spiracles, and clypeus with five long, erect hairs arranged as follows: one central hair near to the anterior margin, usually conspicuous; one pair of lateral hairs at clypeus midlength and one pair of hairs near the toruli (see <xref ref-type="fig" rid="F4">Fig. 17–18</xref>). Like <italic><tp:taxon-name>Brachymyrmex delabiei</tp:taxon-name></italic> it differs from <italic><tp:taxon-name>Brachymyrmex brasiliensis</tp:taxon-name></italic> by its entirely smooth and shiny body. <italic><tp:taxon-name>Brachymyrmex feitosai</tp:taxon-name></italic> can be diagnosed from <italic><tp:taxon-name>Brachymyrmex delabiei</tp:taxon-name></italic> by the dense pubescence on the first gastral segment and by the presence of many suberect hairs on the pronotum and mesonotum.</p></tp:treatment-sec><tp:treatment-sec sec-type="Description"><title>Description</title><p><bold>Worker.</bold> <italic>Holotype measurements</italic> (mm). HL<sub>1</sub> 0.40; HL<sub>2</sub>0.28; HL<sub>3</sub> 0.09; HW 0.36; SL 0.31; EL 0.10; WL 0.45; PnL 0.18; PnW 0.28; ML 0.09; MW 0.18; <italic>Indices</italic> CI 88.8; SI<sub>1</sub> 87.5; SI<sub>2</sub> 88.6; OI 27.5.</p><p><italic>Paratypes measurements</italic> (mm) (n=2) HL<sub>1</sub> 0.33 – 0.43; HL<sub>2</sub> 0.27 – 0.29; HL<sub>3</sub> 0.07 – 0.10; HW 0.29 – 0.39; SL 0.26 – 0.34; EL 0.06 – 0.10; WL 0.33 – 0.45; PnL 0.08 – 0.15; PnW 0.20 – 0.24; ML 0.05 – 0.11; MW 0.13 – 0.17; <italic>Indices</italic> CI 82 – 90; SI<sub>1</sub> 88 – 103; SI<sub>2</sub>105 – 113; OI 22 – 29.</p><p><italic>Additional material examined</italic> (mm) (n=3) HL<sub>1</sub> 0.40 – 0.43; HL<sub>2</sub>0.27 – 0.29; HL<sub>3</sub> 0.09; HW 0.35 – 0.39; SL 0.31; EL 0.10; WL 0.42 – 0.45; PnL 0.09 – 0.18; PnW 0.25 – 0.28; ML 0.08 – 0.12; MW 0.17 – 0.19; <italic>Indices</italic> CI 88 – 89; SI<sub>1</sub> 81 – 88; SI<sub>2</sub>88 – 94; OI 25 – 28.</p><p><bold>Description.</bold> Head slightly longer than wide. Posterior cephalic border slightly concave in the middle, and sides slightly convex. Clypeus with rounded anterior margin. Toruli surpassing the posterior clypeal margin (best observed in anterodorsal oblique view). Scapes reaching posterior margin of the head, but not surpassing it. Ocelli present. Eyes located below cephalic midline and well developed with 7–8 ommatidia at their maximum diameter.</p><p>Promesonotum convex in profile, mesonotum strongly convex and separated from pronotum. Metanotal groove present. Metathoracic spiracles dorsal, strongly protruding, <!--PageBreak-->fully dorsal, tumuliform, bulging out of the metanotal groove in lateral view, equidistant from the metanotal groove and the propodeal fold. Propodeum strongly convex with short dorsum. Propodeal spiracle round, elevated from integument on the propodeal border.</p><p>Body smooth and shiny. Petiole short, apex rounded and inclined forward. Scapes with suberect hairs. Clypeus with five long, erect hairs arranged as follows: one central hair near to the anterior margin, usually conspicuous; one pair of lateral hairs at clypeus midlength and one pair of hairs near to toruli. Dorsum of head, promesonotum and propodeum with conspicuous semi-erect hairs lighter than body color. Gaster with several scattered long erect hairs and with dense pubescence on the first gastral segment that is lighter in color. Body brown.</p><!--PageBreak--><p><bold>Queen and male.</bold> Unknown.</p></tp:treatment-sec><tp:treatment-sec sec-type="Distribution"><title>Distribution.</title><p>Brazil: states of Minas Gerais, Rio de Janeiro and, São Paulo.</p></tp:treatment-sec><tp:treatment-sec sec-type="Etymology"><title>Etymology.</title><p>We are pleased to name this ant in honor of our friend and colleague, Dr Rodrigo Feitosa (Universidade Federal do Paraná) for his great contributions to ant taxonomy and his unconditional support for taxonomists, young and old.</p></tp:treatment-sec><tp:treatment-sec sec-type="Remarks"><title>Remarks.</title><p>The specimen from São Paulo at Sete Barras [ANTWEB CASENT 0217326] was collected in a pristine region of the Brazilian Atlantic Forest. It was obtained in an underground trap, possibly indicating this species has hypogaeic habits (R.M. Feitosa, pers. comm.). Habitat information is lacking for the other specimens.</p></tp:treatment-sec><tp:treatment-sec><!--Section generated to contain objects referenced in tp:taxon-treatment.--><fig id="F5" position="float" orientation="portrait"><label>Figure 22–27.</label><caption><p><italic><tp:taxon-name>Brachymyrmex delabiei</tp:taxon-name></italic> sp. n. (Holotype). <bold>22</bold> Worker, head in full-face view <bold>23</bold> Worker, body in lateral view <bold>24</bold> Worker, body in dorsal view. <italic><tp:taxon-name>Brachymyrmex feitosai</tp:taxon-name></italic> sp. n. (Paratype) <bold>25</bold> Worker, head in full-face view <bold>26</bold> Worker, body in lateral view <bold>27</bold> Worker, body in dorsal view (pictures taken by <ext-link xmlns:xlink="http://www.w3.org/1999/xlink" ext-link-type="uri" xlink:href="http://www.antweb.org/" xlink:type="simple">http://www.antweb.org/</ext-link>).</p></caption><graphic xmlns:xlink="http://www.w3.org/1999/xlink" xlink:href="ZooKeys-371-013-g005.jpg" position="float" orientation="portrait" xlink:type="simple"/></fig><fig id="F6" position="float" orientation="portrait"><label>Figure 28.</label><caption><p>Distribution map of <italic><tp:taxon-name>Brachymyrmex micromegas</tp:taxon-name></italic>, <italic><tp:taxon-name>Brachymyrmex pilipes</tp:taxon-name></italic>, <italic><tp:taxon-name>Brachymyrmex brasiliensis</tp:taxon-name></italic> sp. n., <italic><tp:taxon-name>Brachymyrmex delabiei</tp:taxon-name></italic> sp. n., <italic><tp:taxon-name>Brachymyrmex feitosai</tp:taxon-name></italic> sp. n.</p></caption><graphic xmlns:xlink="http://www.w3.org/1999/xlink" xlink:href="ZooKeys-371-013-g006.jpg" position="float" orientation="portrait" xlink:type="simple"/></fig><fig id="F4" position="float" orientation="portrait"><label>Figure 17–21.</label><caption><p><bold>17</bold> Frontal view of the clypeus of a <italic><tp:taxon-name>Brachymyrmex</tp:taxon-name></italic> monomorphic specimen showing the distribution of hears: one central hair near to the anterior margin; one pair of lateral hairs at clypeus midlength and one pair of hairs near the toruli <bold>18</bold> Head of the same specimen in semidorsal view (SEM pictures, were taken by J. Cillis, T. Delsinne and M. Leponce (RBINS)). <italic><tp:taxon-name>Brachymyrmex brasiliensis</tp:taxon-name></italic> sp. n. (Holotype) <bold>19</bold> Worker, head in full-face view <bold>20</bold> Worker, body in lateral view <bold>21</bold> Worker, body in dorsal view.</p></caption><graphic xmlns:xlink="http://www.w3.org/1999/xlink" xlink:href="ZooKeys-371-013-g004.jpg" position="float" orientation="portrait" xlink:type="simple"/></fig></tp:treatment-sec></tp:taxon-treatment>
